# Supplementary material for: Loss of aquaporin-4 results in glymphatic system dysfunction via brain-wide interstitial fluid stagnation
Source: eLife. 2023 Feb 9;12:e82232. doi: 10.7554/eLife.82232 (PMC9995113; doi:10.7554/eLife.82232)
Supplement: Source data 1. [file elife-82232-data1.zip]

Archive with 1 entries (1 files):
- Gomolka_et_al_AQP4_paper_data_set.xls
